# Supplementary material for: Population genetic portrait of Pakistani Lahore-Christians based on 32 STR loci
Source: Sci Rep. 2020 Nov 3;10:18960. doi: 10.1038/s41598-020-76016-2 (PMC7609739; doi:10.1038/s41598-020-76016-2)
Supplement: Supplementary file 2 — Supplementary Information 2. [file 41598_2020_76016_MOESM2_ESM.xlsx]

## Sheet: Sheet1
Title		Population genetic portrait of Pakistani Lahore-Christians based on 32 STR loci
Authors		Aqsa Rubab1, Muhammad Shafique1*, Faqeeha Javed1, Samia Saleem1, Fatima Tuz Zahra2, Dennis McNevin3, Ahmad Ali Shahid1
Affiliations		1 Forensic DNA Typing Laboratory, Centre of Excellence in Molecular Biology, University of the Punjab Lahore Pakistan-53700.
		2 School of Biomedical Sciences, The University of Hong Kong, Hong Kong.
		3 Centre for Forensic Science, University of Technology Sydney, Australia.
		Supplementary table 1: Allele frequencies of referenced populations used for comparison with Lahore Christians.
			Christians N=500	Punjabi N=502	Sindhi N=100	Balochi N=200	Yousafzai N=203	Madhya Pradesh N=582	Balmiki N=62	Bangladeshi N=127	Nepal N=105	Caucasian N=361	Mongol N=507	Uganda N=218	African American N=342	Karnataka N=65	Kerala N=464	Tamil N=136	Kashmir N=300
		CSF1PO
		6	0	0	0	0	0	0	0	0	0	0	0	0.002	0	0	0	0	0
		7	0	0.003	0	0.003	0	0.003	0.008	0.004	0	0	0	0.044	0.0555556	0.007	0	0	0
		8	0	0.003	0.005	0.005	0.003	0.005	0	0	0	0.00554017	0	0.037	0.0555556	0	0.00216	0	0
		9	0.014	0.016	0.01	0.013	0.026	0.03	0.04	0.043	0.0541	0.0138504	0.0506536	0.069	0.0394737	0.023	0.02586	0.007	0.018
		10	0.18	0.256	0.2	0.335	0.258	0.193	0.177	0.153	0.1757	0.220222	0.235294	0.303	0.25	0.223	0.19935	0.243	0.229
		11	0.417	0.307	0.375	0.323	0.316	0.294	0.347	0.327	0.2973	0.308864	0.235294	0.17	0.248538	0.338	0.26616	0.313	0.312
		11.2	0	0	0	0	0	0.002	0	0	0	0	0	0	0	0	0	0	0
		12	0.332	0.337	0.355	0.255	0.303	0.381	0.395	0.402	0.3198	0.360111	0.388889	0.321	0.295322	0.361	0.41918	0.353	0.365
		12.1	0	0.001	0	0	0	0	0	0	0	0	0	0	0	0	0	0.07	0
		13	0.047	0.067	0	0.058	0.079	0	0.024	0.067	0.1036	0.0817175	0.0718954	0.048	0.0467836	0.03	0.07759	0	0.059
		13.2	0	0	0.055	0	0	0	0	0	0	0	0	0	0	0	0	0	0
		14	0.01	0.01	0	0.01	0.008	0	0.008	0.004	0.027	0.00969529	0.0179739	0.007	0	0.007	0.00754	0.007	0.018
		15	0	0	0	0	0.008	0	0	0	0.0225	0	0	0	0	0.007	0.00216	0.004	0
		16	0	0	0	0	0	0	0	0	0	0	0	0	0	0	0	0.004	0
		D2S1338
		11	0	0	0	0	0	0	0	0	0	0	0	0	0	0	0.00108	0	0
		12	0	0	0	0	0	0	0	0	0	0	0	0	0	0	0.00108	0	0
		13	0	0	0	0	0	0	0	0	0	0	0	0	0	0	0	0	0
		15	0.001	0	0.015	0	0	0	0	0.004	0	0.00138504	0	0.007	0.00146199	0	0.00323	0	0
		16	0	0.005	0.005	0.01	0.032	0.008	0	0.004	0	0.0373961	0.0163934	0.025	0.0555556	0	0.01078	0.007	0.006
		17	0.073	0.107	0.08	0.123	0.096	0.067	0.057	0.071	0.1036	0.185596	0.0606557	0.069	0.100877	0	0.05711	0.066	0.088
		18	0.258	0.151	0.17	0.105	0.133	0.158	0.161	0.142	0.1577	0.0734072	0.137705	0.053	0.0423977	0	0.12931	0.221	0.141
		19	0.17	0.163	0.185	0.168	0.165	0.144	0.153	0.213	0.1622	0.120499	0.165574	0.229	0.138889	0	0.19397	0.136	0.141
		20	0.082	0.126	0.18	0.125	0.104	0.131	0.097	0.094	0.0676	0.15651	0.147541	0.112	0.103801	0	0.11315	0.092	0.176
		21	0.018	0.039	0.025	0.04	0.04	0.053	0.04	0.043	0.018	0.0373961	0.0377049	0.165	0.135965	0	0.05819	0.037	0.012
		22	0.049	0.046	0.055	0.06	0.035	0.069	0.04	0.083	0.0586	0.034626	0.0393443	0.124	0.137427	0	0.08082	0.07	0.029
		23	0.133	0.161	0.115	0.138	0.168	0.168	0.186	0.161	0.1802	0.105263	0.183607	0.106	0.103801	0	0.18319	0.232	0.188
		24	0.131	0.107	0.09	0.115	0.101	0.099	0.169	0.11	0.1486	0.114958	0.127869	0.057	0.0833333	0	0.10345	0.063	0.129
		24.1	0	0	0	0	0	0	0	0	0	0	0	0	0	0	0	0	0
		25	0.073	0.077	0.08	0.103	0.114	0.09	0.097	0.059	0.0811	0.102493	0.0704918	0.023	0.0774854	0	0	0.07	0.071
		26	0.011	0.017	0	0.013	0.011	0.01	0	0.012	0.0225	0.0304709	0.00819672	0.023	0.0146199	0	0	0.007	0.018
		27	0.001	0.001	0	0.003	0.003	0.003	0	0.004	0	0	0.00491803	0.005	0.00438596	0	0	0	0
		28	0	0	0	0	0	0	0	0	0	0	0	0	0	0	0	0	0
		29	0	0	0	0	0	0	0	0	0	0	0	0.002	0	0	0	0	0
		D3S1358
		11	0	0	0	0	0	0	0	0	0	0.00138504	0	0.002	0	0	0	0	0
		12	0	0.005	0.005	0.008	0.003	0.001	0	0	0	0	0	0.002	0.00438596	0	0	0	0
		12.2	0	0	0	0	0	0	0	0	0	0	0	0	0	0	0	0	0
		13	0	0.001	0	0	0.005	0.002	0.016	0	0.009	0.00138504	0	0	0.00292398	0.007	0.00431	0	0
		14	0.039	0.042	0.05	0.035	0.058	0.045	0.048	0.031	0.027	0.106648	0.0506536	0.037	0.0906433	0.038	0.05388	0.055	0.042
		14.2	0	0	0	0	0.016	0	0	0	0	0	0	0	0	0	0	0	0
		15	0.248	0.307	0.285	0.303	0.239	0.306	0.194	0.331	0.2928	0.272853	0.370915	0.287	0.30848	0.353	0.29741	0.283	0.333
		15.2	0	0	0	0	0.076	0	0	0	0	0	0	0	0.00146199	0	0	0	0
		16	0.336	0.292	0.3	0.323	0.287	0.302	0.298	0.323	0.3649	0.238227	0.313725	0.294	0.318713	0.376	0.27371	0.29	0.286
		16.2	0	0	0	0	0.032	0	0	0	0	0	0	0	0	0	0	0	0
		17	0.269	0.229	0.235	0.193	0.155	0.241	0.242	0.209	0.2117	0.210526	0.205882	0.307	0.211988	0.184	0.23815	0.228	0.161
		17.2	0	0	0	0	0.034	0	0	0	0	0	0	0	0	0	0	0	0
		18	0.101	0.114	0.115	0.13	0.082	0.097	0.194	0.102	0.0901	0.15097	0.0555556	0.069	0.0570175	0.03	0.11961	0.136	0.161
		18.2	0	0	0	0	0.008	0	0	0	0	0	0	0	0	0	0	0	0
		19	0.006	0.009	0.01	0.01	0.005	0.008	0.008	0.004	0.0045	0.0166205	0.00326797	0.002	0.00438596	0.007	0.01078	0.007	0.018
		20	0.001	0.001	0	0	0	0	0	0	0	0.00138504	0	0	0	0	0.00216	0	0
		20.2	0	0	0	0	0	0	0	0	0	0	0	0	0	0	0	0	0
		D5S818
		7	0.001	0.003	0	0	0	0	0	0.008	0	0.00277008	0.0147059	0	0.00146199	0	0.00647	0.004	0
		8	0	0.006	0	0.008	0	0.001	0	0.004	0	0.00554017	0.00163399	0.069	0.0467836	0	0	0	0.006
		9	0.032	0.033	0.05	0.075	0.058	0.023	0.032	0.04	0.0541	0.0415512	0.0653595	0.037	0.0321637	0.023	0.04741	0.026	0.06
		9.3	0	0	0.135	0	0	0	0	0	0	0	0	0	0	0	0	0	0
		10	0.11	0.099	0.315	0.13	0.113	0.124	0.129	0.173	0.1937	0.0554017	0.207516	0.053	0.0730994	0.092	0.11853	0.136	0.101
		11	0.336	0.375	0	0.303	0.284	0.337	0.266	0.311	0.3063	0.355956	0.321895	0.195	0.233918	0.415	0.32974	0.342	0.292
		12	0.347	0.329	0.29	0.325	0.397	0.314	0.395	0.264	0.2342	0.387812	0.25	0.394	0.369883	0.307	0.28448	0.283	0.351
		12.2	0	0	0	0	0	0.005	0	0	0	0	0	0	0	0	0	0	0
		13	0.167	0.146	0.2	0.153	0.132	0.186	0.161	0.189	0.2027	0.142659	0.127451	0.241	0.223684	0.153	0.18966	0.195	0.173
		14	0.007	0.009	0.01	0.008	0.013	0.011	0.016	0.012	0.009	0.00692521	0.00653595	0.009	0.0160819	0.007	0.01616	0.015	0.018
		15	0	0	0	0	0.003	0	0	0	0	0.00138504	0.00490196	0.002	0.00292398	0	0.00431	0	0
		15.2	0	0	0	0	0	0	0	0	0	0	0	0	0	0	0	0	0
		16	0	0	0	0	0	0	0	0	0	0	0	0	0	0	0.00108	0	0
		17	0	0	0	0	0	0	0	0	0	0	0	0	0	0	0.00108	0	0
		19	0	0	0	0	0	0	0	0	0	0	0	0	0	0	0	0	0
		D7S820
		6	0	0	0	0	0	0	0	0	0	0	0	0	0.00146199	0	0	0	0
		6.3	0	0	0	0	0	0	0	0	0	0	0	0.002	0	0	0	0	0
		7	0.027	0.038	0.04	0.055	0.045	0.021	0.008	0.02	0.0225	0.0277008	0.00326797	0.025	0.0116959	0.069	0.04957	0.04	0
		8	0.238	0.216	0.185	0.138	0.155	0.234	0.234	0.181	0.1982	0.144044	0.120915	0.245	0.22807	0.269	0.18427	0.217	0
		8.1	0	0	0	0	0	0	0	0	0	0.00138504	0	0	0	0	0	0	0
		8.2	0	0	0	0	0.003	0	0	0	0	0	0	0	0	0	0	0	0
		9	0.033	0.091	0.125	0.115	0.084	0.067	0.081	0.059	0.0541	0.16759	0.0833333	0.106	0.115497	0.069	0.06897	0.059	0.224
		9.1	0.043	0	0	0	0	0	0	0	0	0	0.00653595	0	0	0	0	0.004	0
		9.2	0	0	0	0	0	0	0	0	0	0	0	0	0	0	0	0	0
		9.3	0	0	0	0	0	0	0	0	0	0	0	0.002	0	0	0	0	0.088
		10	0.263	0.226	0.26	0.213	0.203	0.232	0.194	0.22	0.1892	0.256233	0.156863	0.294	0.336257	0.215	0.23707	0.246	0.159
		10.1	0	0	0	0	0	0	0	0	0	0	0.00163399	0	0	0	0	0	0
		10.3	0	0	0	0	0	0	0	0	0	0	0	0	0	0	0	0	0
		11	0.21	0.248	0.225	0.285	0.297	0.247	0.298	0.283	0.2613	0.204986	0.354575	0.204	0.203216	0.238	0.25754	0.21	0.247
		11.1	0	0	0	0	0	0	0	0	0	0	0	0	0	0	0	0	0
		12	0.154	0.16	0.14	0.15	0.192	0.17	0.161	0.185	0.2252	0.15928	0.236928	0.106	0.0877193	0.123	0.17996	0.202	0.235
		13	0.029	0.02	0.025	0.043	0.013	0.028	0.024	0.051	0.0495	0.034626	0.0343137	0.016	0.0146199	0.015	0.02047	0.018	0.047
		14	0.003	0.001	0	0.003	0.008	0.001	0	0	0	0.00415512	0.00163399	0	0.00146199	0	0.00216	0.004	0
		16	0	0	0	0	0	0	0	0	0	0	0	0	0	0	0	0	0
		D8S1179
		8	0.004	0.014	0.02	0.015	0.05	0.005	0.024	0.004	0.009	0.0138504	0.00490196	0	0.00730994	0	0.00216	0.004	0
		9	0.003	0.007	0	0.005	0.008	0.007	0.008	0.004	0.009	0.00554017	0	0.018	0.00438596	0.015	0.00431	0.018	0.006
		10	0.159	0.157	0.15	0.155	0.074	0.168	0.113	0.185	0.1847	0.102493	0.0915033	0.012	0.0307018	0.176	0.17134	0.173	0.167
		10.2	0	0	0	0	0.005	0	0	0	0	0	0	0	0	0	0	0	0
		11	0.097	0.065	0.05	0.058	0.029	0.072	0.129	0.075	0.0631	0.0761773	0.0555556	0.048	0.0526316	0.084	0.06897	0.066	0.107
		11.2	0	0	0	0	0.011	0	0	0	0	0	0	0	0	0	0	0	0
		12	0.064	0.098	0.12	0.125	0.118	0.109	0.169	0.099	0.1081	0.16759	0.116013	0.154	0.130117	0.092	0.10776	0.088	0.077
		13	0.185	0.189	0.17	0.22	0.318	0.166	0.129	0.181	0.1667	0.32964	0.26634	0.181	0.219298	0.146	0.13362	0.096	0.256
		14	0.196	0.194	0.205	0.173	0.176	0.199	0.282	0.213	0.2027	0.166205	0.223856	0.314	0.29386	0.192	0.18642	0.184	0.173
		15	0.215	0.2	0.205	0.185	0.153	0.176	0.057	0.169	0.1667	0.103878	0.163399	0.181	0.190058	0.184	0.20582	0.195	0.149
		16	0.058	0.049	0.075	0.05	0.039	0.084	0.057	0.043	0.0766	0.033241	0.0620915	0.066	0.0643275	0.092	0.09267	0.143	0.048
		17	0.019	0.023	0.005	0.013	0.013	0.013	0.032	0.028	0.0135	0.00138504	0.0130719	0.018	0.00438596	0.015	0.0194	0.033	0.018
		18	0	0.004	0.005	0.003	0.005	0.001	0	0	0	0	0.00326797	0.005	0.00292398	0	0.00754	0	0
		19	0	0	0	0	0	0	0	0	0	0	0	0.002	0	0	0	0	0
		D13S317
		5	0	0	0	0	0	0	0	0	0	0	0	0	0	0	0	0	0
		7	0.002	0.005	0.005	0	0	0	0	0.012	0.0045	0	0.00326797	0	0	0.007	0.0097	0.015	0
		8	0.211	0.17	0.125	0.12	0.105	0.22	0.177	0.169	0.1036	0.120499	0.281046	0.05	0.0277778	0.184	0.25862	0.25	0.112
		9	0.12	0.068	0.065	0.055	0.068	0.107	0.048	0.134	0.1351	0.0775623	0.122549	0.023	0.0336257	0.115	0.10345	0.107	0.065
		10	0.039	0.068	0.095	0.058	0.1	0.09	0.065	0.118	0.1486	0.0470914	0.137255	0.023	0.0307018	0.069	0.07866	0.059	0.082
		10.1	0	0	0	0	0	0	0	0	0.0045	0	0	0	0	0	0	0	0
		11	0.229	0.265	0.285	0.32	0.332	0.253	0.242	0.264	0.3468	0.325485	0.245098	0.31	0.309942	0.315	0.20474	0.224	0.265
		12	0.303	0.305	0.285	0.31	0.292	0.246	0.339	0.232	0.1847	0.268698	0.176471	0.429	0.418129	0.207	0.21983	0.243	0.312
		13	0.09	0.094	0.12	0.07	0.063	0.07	0.121	0.067	0.0586	0.116343	0.0228758	0.126	0.140351	0.069	0.08836	0.063	0.112
		14	0.005	0.025	0.02	0.065	0.039	0.015	0.008	0.004	0.0135	0.0429363	0.00980392	0.039	0.0394737	0.03	0.03556	0.037	0.035
		15	0.001	0	0	0.003	0	0	0	0	0	0.00138504	0.00163399	0	0	0	0.00108	0.004	0.018
		16	0	0	0	0	0	0	0	0	0.008	0	0	0	0	0	0	0	0
		17	0	0	0	0	0	0	0	0	0	0	0	0	0	0	0	0	0
		18	0	0	0	0	0	0	0	0	0	0	0	0	0	0	0	0	0
		19	0	0	0	0	0	0	0	0	0	0	0	0	0	0	0	0	0
		20	0	0	0	0	0	0	0	0	0	0	0	0	0	0	0	0	0
		D16S539
		5	0	0	0	0	0	0	0	0	0	0	0	0.002	0.00146199	0	0	0	0
		6	0	0	0	0	0	0	0	0	0.0045	0	0	0	0	0	0	0	0
		8	0.056	0.061	0.05	0.048	0.071	0.085	0.089	0.087	0.045	0.0180055	0.0114379	0.044	0.0321637	0.069	0.07759	0.114	0.059
		9	0.072	0.139	0.165	0.13	0.137	0.149	0.129	0.177	0.2432	0.106648	0.292484	0.167	0.182749	0.176	0.17565	0.125	0.206
		10	0.11	0.101	0.08	0.093	0.124	0.093	0.065	0.098	0.0901	0.0567867	0.140523	0.122	0.116959	0.084	0.10237	0.132	0.065
		10.1	0	0	0	0	0	0	0	0	0	0	0	0.002	0	0	0	0	0
		11	0.437	0.305	0.37	0.353	0.345	0.315	0.468	0.279	0.3063	0.314404	0.223856	0.273	0.314327	0.369	0.33297	0.272	0.265
		12	0.189	0.248	0.235	0.255	0.192	0.227	0.105	0.197	0.1577	0.314404	0.181373	0.245	0.204678	0.2	0.16487	0.195	0.229
		12.2	0	0	0	0.008	0.003	0	0	0	0	0	0	0	0	0	0	0	0
		13	0.122	0.122	0.08	0.1	0.111	0.114	0.145	0.13	0.1396	0.163435	0.135621	0.117	0.122807	0.084	0.12716	0.147	0.159
		13.2	0	0	0	0	0	0	0	0	0	0	0	0	0	0	0	0	0
		14	0.014	0.022	0.02	0.015	0.018	0.014	0	0.031	0.0135	0.0263158	0.0147059	0.025	0.0248538	0.015	0.01724	0.011	0.012
		15	0	0.002	0	0	0	0.003	0	0	0	0	0	0.002	0	0	0.00108	0.004	0.006
		16	0	0	0	0	0	0	0	0	0	0	0	0	0	0	0.00108	0	0
		D18S51
		5	0	0	0	0	0	0	0	0	0	0	0	0	0	0	0	0	0.006
		7	0.001	0	0	0	0	0	0	0	0	0	0.00163399	0	0	0	0	0	0
		8	0	0	0	0	0	0	0	0	0	0	0	0	0	0	0	0	0
		9	0	0	0	0	0	0.001	0	0.004	0	0	0	0	0.00292398	0	0	0	0
		10	0.007	0.008	0.005	0.025	0	0.003	0	0	0.0135	0.00831025	0.00163399	0	0.00438596	0.015	0.02478	0.015	0.018
		10.2	0	0	0	0	0	0	0	0	0	0	0	0.007	0	0	0	0	0
		11	0.014	0.02	0.045	0.03	0.026	0.027	0.032	0.02	0.018	0.00969529	0.00163399	0.002	0.00146199	0.015	0.03017	0.033	0.018
		12	0.058	0.093	0.04	0.063	0.076	0.068	0.073	0.075	0.0676	0.113573	0.0408497	0.014	0.0760234	0.084	0.08405	0.022	0.065
		13	0.072	0.1	0.13	0.135	0.129	0.129	0.073	0.134	0.1306	0.123269	0.189542	0.041	0.0409357	0.107	0.11961	0.158	0.161
		13.2	0	0	0	0	0.005	0	0	0	0	0	0	0.002	0.00438596	0	0	0	0
		14	0.369	0.262	0.285	0.185	0.216	0.28	0.323	0.295	0.1982	0.134349	0.230392	0.05	0.0716374	0.246	0.27371	0.272	0.256
		14.2	0	0	0	0	0.013	0	0	0	0	0.00138504	0	0	0	0	0	0	0
		15	0.147	0.179	0.165	0.138	0.192	0.169	0.1	0.185	0.1441	0.17036	0.176471	0.108	0.165205	0.2	0.15948	0.191	0.137
		15.2	0.138	0.007	0	0	0.024	0	0	0	0	0	0	0	0.00146199	0	0	0	0
		16	0.04	0.128	0.115	0.16	0.108	0.144	0.153	0.138	0.1532	0.146814	0.122549	0.158	0.171053	0.092	0.12608	0.11	0.137
		16.2	0.036	0.003	0	0	0.003	0	0	0	0	0.00138504	0	0	0	0	0	0	0
		17	0.035	0.085	0.085	0.103	0.068	0.076	0.04	0.067	0.1081	0.138504	0.0539216	0.181	0.152047	0.084	0.07328	0.074	0.077
		17.2	0	0.001	0	0	0.003	0	0	0	0	0	0	0	0	0	0	0	0
		18	0.06	0.042	0.05	0.053	0.045	0.04	0.04	0.031	0.0315	0.0775623	0.0392157	0.186	0.121345	0.03	0.03987	0.055	0.054
		19	0.014	0.04	0.035	0.078	0.032	0.033	0.032	0.02	0.0676	0.0401662	0.0441176	0.128	0.0994152	0.046	0.03556	0.048	0.048
		20	0.006	0.019	0.025	0.025	0.053	0.015	0.024	0.024	0.036	0.0180055	0.0457516	0.066	0.0628655	0.03	0.01509	0.011	0.036
		20.2	0	0	0	0	0	0	0	0	0	0	0	0	0	0	0	0	0
		21	0.002	0.01	0.01	0.003	0.003	0.008	0.016	0.008	0.0225	0.00969529	0.0147059	0.046	0.0102339	0.023	0.00862	0	0
		21.2	0	0	0	0	0	0	0	0	0	0	0	0	0.00146199	0	0	0	0
		22	0.001	0.003	0.01	0.005	0.005	0.004	0.016	0	0.0045	0.00692521	0.00980392	0.007	0.00730994	0	0.00216	0.004	0
		23	0	0	0	0	0	0.001	0	0	0.0045	0	0.0147059	0	0.00438596	0.023	0.00216	0.004	0
		24	0	0	0	0	0	0.001	0	0	0	0	0.00653595	0	0.00146199	0	0.00323	0.004	0
		25	0	0	0	0	0	0	0	0	0	0	0.00490196	0.002	0	0	0.00216	0	0
		26	0	0	0	0	0	0	0	0	0	0	0.00163399	0	0	0	0	0	0
		27	0	0	0	0	0	0	0	0	0	0	0	0	0	0	0	0	0
		D19S433
		6.2	0	0	0	0	0	0	0	0	0	0	0	0	0	0	0	0	0
		8	0	0	0	0	0	0	0	0	0	0	0	0	0	0	0	0	0
		9	0.02	0.001	0	0	0	0.001	0.024	0	0	0	0	0.002	0	0	0.00108	0	0
		10	0	0.001	0	0.003	0	0.003	0	0.008	0	0.00138504	0.00163399	0.037	0.0102339	0	0.00108	0	0.006
		10.2	0	0	0	0	0	0	0	0.004	0	0	0	0	0	0	0	0	0
		11	0.001	0	0.01	0.003	0.011	0.004	0	0	0	0.00554017	0.00163399	0.039	0.0628655	0	0.00323	0.004	0
		11.2	0	0.001	0.005	0	0.003	0	0	0	0	0	0	0.005	0	0	0	0	0
		12	0.055	0.079	0.065	0.06	0.045	0.074	0.089	0.055	0.0811	0.0706371	0.0294118	0.083	0.122807	0	0.07759	0.066	0.048
		12.2	0.014	0.007	0.02	0.003	0.034	0.004	0.016	0.02	0.0045	0.00138504	0.00653595	0.023	0.0365497	0	0.01185	0.015	0
		13	0.38	0.255	0.28	0.303	0.179	0.29	0.298	0.256	0.2703	0.254848	0.26634	0.2	0.245614	0	0.32866	0.335	0.185
		13.2	0.015	0.009	0.03	0.005	0.05	0.017	0.016	0.039	0.045	0.00692521	0.0522876	0.062	0.0526316	0	0.0194	0.011	0
		14	0.21	0.245	0.225	0.238	0.261	0.245	0.234	0.279	0.2432	0.361496	0.243464	0.316	0.210526	0	0.21552	0.217	0.357
		14.2	0.075	0.068	0.05	0.055	0.068	0.06	0.048	0.079	0.1081	0.0235457	0.122549	0.039	0.0745614	0	0.07866	0.059	0.065
		15	0.098	0.134	0.1	0.105	0.113	0.136	0.081	0.091	0.1081	0.15651	0.0718954	0.112	0.0804094	0	0.11961	0.118	0.071
		15.2	0.084	0.085	0.09	0.075	0.116	0.087	0.121	0.091	0.0946	0.0360111	0.137255	0.046	0.0614035	0	0.08621	0.092	0.036
		16	0.03	0.056	0.06	0.108	0.082	0.048	0.048	0.055	0.027	0.0567867	0.0130719	0.012	0.00438596	0	0.03772	0.055	0.054
		16.2	0.014	0.045	0.055	0.033	0.021	0.021	0.024	0.016	0.0135	0.0152355	0.0490196	0.023	0.0263158	0	0.01509	0.026	0.054
		17	0.002	0.01	0	0.01	0.013	0.009	0	0.004	0.0045	0.00692521	0	0.002	0	0	0.00431	0.004	0.042
		17.2	0.002	0.004	0.01	0.003	0.003	0.002	0	0.004	0	0.00138504	0.00326797	0	0.00877193	0	0	0	0
		18	0	0	0	0	0	0	0	0	0	0	0	0	0	0	0	0	0
		18.2	0	0	0	0	0	0	0	0	0	0.00138504	0.00163399	0	0.00292398	0	0	0	0
		20	0	0	0	0	0	0	0	0	0	0	0	0	0	0	0	0	0
		23	0	0	0	0	0	0	0	0	0	0	0	0	0	0	0	0	0
		D21S11
		10	0	0	0	0	0	0	0	0	0	0	0	0	0	0	0	0	0
		12	0	0	0	0	0	0	0	0	0	0	0	0	0	0	0	0	0
		13	0	0	0	0	0	0	0	0	0	0	0	0	0	0	0	0	0
		13.2	0	0	0	0	0	0	0	0	0	0	0	0	0	0	0	0	0
		15	0	0	0	0	0	0	0	0	0	0	0	0	0	0	0	0	0
		19	0	0	0	0	0	0	0	0	0	0	0	0	0	0	0	0	0
		20	0	0	0	0	0	0	0	0	0	0	0	0	0	0	0	0	0
		21	0	0	0	0	0	0	0	0	0	0	0	0	0	0	0	0	0
		23	0	0	0	0	0	0	0	0	0	0	0	0	0	0	0.00108	0	0
		23.2	0	0	0	0	0	0	0	0	0	0	0	0	0	0	0	0	0
		24	0	0	0	0	0	0	0	0	0	0	0	0	0	0	0	0	0
		24.2	0	0	0	0	0	0	0	0	0	0	0	0	0	0	0	0	0
		24.3	0	0	0	0	0	0	0	0	0	0	0	0.005	0	0	0	0	0
		25	0	0	0	0	0	0	0	0.004	0	0	0	0.002	0	0	0	0	0
		25.2	0	0	0	0	0	0	0	0	0	0.00138504	0	0	0	0	0	0	0
		26	0	0.001	0	0.003	0.011	0	0	0.004	0.0045	0	0	0	0.00146199	0	0	0	0
		27	0.001	0.015	0.005	0.013	0.005	0.008	0	0.004	0.0225	0.0221607	0.00330033	0.032	0.0745614	0.007	0.00431	0	0.006
		27.2	0	0	0	0	0.016	0	0	0	0	0	0	0	0	0	0	0	0
		28	0.08	0.157	0.17	0.185	0.147	0.143	0.153	0.134	0.1847	0.15928	0.0478548	0.211	0.245614	0.184	0.125	0.136	0.129
		28.2	0.001	0	0	0	0.011	0	0	0.005	0.009	0	0.0115512	0	0	0	0	0	0.006
		29	0.175	0.177	0.16	0.213	0.171	0.209	0.202	0.252	0.1937	0.202216	0.285479	0.248	0.204678	0.161	0.18642	0.191	0.206
		29.2	0	0.002	0.015	0.003	0.011	0.004	0	0.004	0.0135	0.00277008	0.00660066	0	0	0.007	0.01078	0	0.006
		29.3	0	0.002	0	0	0	0	0	0.001	0	0	0	0	0.00146199	0	0	0	0
		30	0.14	0.175	0.165	0.178	0.192	0.187	0.186	0.244	0.1982	0.282548	0.305281	0.234	0.169591	0.23	0.18103	0.154	0.206
		30.2	0.038	0.02	0.02	0.04	0.039	0.027	0.048	0.028	0.0225	0.0290859	0.0132013	0	0.0175439	0.023	0.0194	0.022	0.035
		30.3	0	0	0	0	0	0	0	0	0	0	0.0049505	0	0	0	0	0	0
		31	0.05	0.037	0.065	0.043	0.013	0.045	0.048	0.028	0.0495	0.0720222	0.110561	0.055	0.0789474	0.038	0.04957	0.055	0.018
		31.1	0	0	0	0	0	0.125	0	0	0	0	0	0	0	0	0	0	0
		31.2	0.147	0.132	0.15	0.145	0.084	0	0.145	0.13	0.0991	0.098338	0.0643564	0.037	0.0511696	0.076	0.12177	0.114	0.106
		32	0.001	0.01	0.005	0.005	0.024	0.008	0	0.012	0.018	0.00554017	0.0165017	0.02	0.00877193	0.007	0.0097	0.011	0.006
		32.1	0	0	0	0	0	0	0	0	0	0	0	0	0	0	0	0	0
		32.2	0.325	0.187	0.165	0.098	0.166	0.182	0.121	0.114	0.1081	0.0900277	0.0924092	0.034	0.0614035	0.146	0.19504	0.184	0.218
		32.3	0	0	0	0	0	0	0	0	0	0	0	0	0	0	0	0	0
		33	0	0.002	0	0	0.003	0	0	0.005	0	0.00138504	0.00660066	0.005	0.00438596	0	0	0	0
		33.1	0.001	0	0	0	0	0	0	0	0	0	0	0	0.00292398	0	0	0	0
		33.2	0.034	0.075	0.07	0.065	0.089	0.048	0.089	0.035	0.0631	0.0263158	0.0264026	0.039	0.0350877	0.092	0.07759	0.11	0.059
		34	0	0	0	0.003	0	0	0	0	0	0	0	0.012	0.00584795	0	0.00108	0	0
		34.2	0.005	0.007	0.01	0.005	0.013	0.012	0	0.011	0.009	0.00415512	0.00330033	0.021	0	0.023	0.01401	0.022	0
		35	0	0	0	0	0	0.001	0	0	0	0.00138504	0	0.037	0.0219298	0	0	0	0
		35.2	0.002	0	0	0.005	0.005	0.002	0	0	0.0045	0	0.00165017	0	0	0	0.00216	0	0
		36	0	0	0	0	0	0	0	0	0	0.00138504	0	0.002	0.00877193	0	0.00108	0	0
		36.2	0	0	0	0	0	0	0.008	0	0	0	0	0	0	0	0	0	0
		37	0	0	0	0	0	0	0	0	0	0	0	0.007	0.00292398	0	0	0	0
		37.2	0	0	0	0	0	0	0	0	0	0	0	0	0	0	0	0	0
		38	0	0	0	0	0	0	0	0	0	0	0	0	0.00146199	0	0	0	0
		39	0	0	0	0	0	0	0	0	0	0	0	0	0.00146199	0	0	0	0
		FGA
		10	0	0	0	0	0	0	0	0	0	0	0	0	0	0.007	0	0	0
		14	0	0	0	0	0	0	0	0	0	0	0.00165563	0	0	0	0	0	0
		16	0	0	0	0	0	0	0	0	0	0	0	0	0	0	0.00108	0	0
		16.1	0	0	0	0	0	0	0	0	0	0	0	0	0	0	0	0	0
		16.2	0	0	0	0	0	0	0	0	0	0	0	0	0.00146199	0	0	0	0
		17	0	0.001	0	0	0	0	0	0	0	0	0	0.007	0	0	0	0	0
		17.2	0.007	0	0	0.003	0	0	0	0	0	0	0	0	0.00146199	0	0	0	0
		18	0	0.007	0.005	0.015	0.005	0.007	0	0.016	0.0135	0.0249307	0.0298013	0.016	0.00146199	0.015	0.00647	0	0.012
		18.2	0.055	0	0	0	0	0	0	0	0	0	0	0.002	0.0175439	0	0	0	0
		19	0	0.034	0.03	0.053	0.026	0.049	0.048	0.047	0.0631	0.0498615	0.0513245	0.025	0.0511696	0.069	0.00647	0.085	0.035
		19.2	0.094	0	0	0.005	0	0	0	0	0	0	0	0	0.00292398	0	0	0.004	0
		20	0.001	0.115	0.16	0.095	0.126	0.107	0.113	0.126	0.0991	0.123269	0.044702	0.041	0.0540936	0.092	0.06466	0.14	0.153
		20.2	0.172	0	0	0	0	0.005	0	0.012	0	0	0	0	0	0	0	0	0
		21	0	0.148	0.115	0.108	0.171	0.143	0.169	0.106	0.1216	0.17867	0.107616	0.069	0.122807	0.138	0.15086	0.188	0.147
		21.1	0.003	0	0	0	0	0	0	0	0	0	0	0	0	0	0	0.004	0
		21.2	0.186	0.011	0.005	0.01	0.005	0.004	0	0.004	0	0.00554017	0.00165563	0	0	0	0	0	0.012
		22	0	0.145	0.15	0.165	0.024	0.152	0.218	0.141	0.1982	0.204986	0.152318	0.2	0.19883	0.107	0.15086	0.129	0.124
		22.2	0.139	0.01	0.005	0.005	0.121	0.012	0.008	0	0	0.0124654	0.00827815	0	0.00438596	0.007	0.11961	0.007	0.006
		22.3	0	0	0	0	0	0	0	0	0	0	0	0	0.00146199	0	0	0	0
		23	0.001	0.172	0.19	0.145	0.195	0.183	0.161	0.189	0.1892	0.152355	0.193709	0.213	0.169591	0.261	0.00323	0.18	0.224
		23.2	0.192	0	0	0.008	0.003	0.009	0	0.004	0	0.00277008	0.00662252	0	0.00146199	0	0.19828	0.004	0.006
		24	0	0.193	0.195	0.19	0.147	0.156	0.145	0.197	0.1892	0.134349	0.213576	0.142	0.133041	0.153	0.15625	0.14	0.082
		24.2	0.087	0.003	0	0.003	0.011	0.006	0	0.016	0.0045	0.00138504	0.0149007	0	0	0.007	0.00216	0	0.012
		24.3	0	0	0	0.005	0	0	0	0	0	0	0	0	0	0	0	0	0
		25	0	0.105	0.095	0.138	0.116	0.121	0.073	0.098	0.0901	0.0789474	0.0993377	0.06	0.118421	0.069	0.09591	0.059	0.129
		25.2	0.055	0.002	0	0	0	0.001	0	0.004	0	0	0.00496689	0	0.00146199	0	0	0	0.035
		26	0	0.043	0.04	0.048	0.037	0.03	0.065	0.028	0.0225	0.0263158	0.0513245	0.041	0.0701754	0.053	0.03772	0.048	0.024
		26.2	0.008	0	0	0	0	0	0	0	0	0	0	0	0	0	0	0	0
		27	0	0.011	0.005	0.008	0.013	0	0	0.012	0.009	0.00415512	0.0182119	0.041	0.0233918	0.015	0.00862	0.015	0
		27.2	0	0	0	0	0	0	0	0	0	0	0	0	0	0	0	0	0
		28	0	0	0.005	0	0	0	0	0	0	0	0	0.064	0.0146199	0	0.00216	0	0
		29	0	0	0	0	0	0	0	0	0	0	0	0.046	0.00584795	0	0	0	0
		30	0	0	0	0	0	0	0	0	0	0	0	0.014	0.00146199	0	0	0	0
		30.2	0	0	0	0	0	0	0	0	0	0	0	0.005	0.00146199	0	0	0	0
		30.3	0	0	0	0	0	0	0	0	0	0	0	0.002	0	0	0	0	0
		31	0	0	0	0	0	0	0	0	0	0	0	0.007	0	0	0	0	0
		31.2	0	0	0	0	0	0	0	0	0	0	0	0.005	0.00146199	0	0	0	0
		32.2	0	0	0	0	0	0	0	0	0	0	0	0	0	0	0	0	0
		TH01
		4	0	0	0	0.005	0	0	0	0	0	0	0	0	0	0	0	0	0
		5	0	0	0	0	0	0	0	0	0	0.00138504	0	0	0.00438596	0	0	0	0
		5.3	0	0	0	0	0	0	0	0	0	0	0	0	0	0	0	0	0
		6	0.26	0.267	0.195	0.238	0.237	0.282	0.315	0.233	0.2207	0.235457	0.113115	0.172	0.131579	0.261	0.29095	0.324	0.25
		7	0.149	0.19	0.16	0.28	0.208	0.154	0.113	0.17	0.2027	0.193906	0.259016	0.463	0.407895	0.161	0.12931	0.118	0.173
		7.1	0	0	0	0	0	0	0	0	0	0	0	0.002	0	0	0	0	0
		8	0.102	0.15	0.205	0.155	0.153	0.127	0.202	0.181	0.1577	0.0955679	0.0786885	0.138	0.195906	0.161	0.15194	0.107	0.155
		8.2	0	0	0	0	0.005	0	0	0	0	0	0	0	0	0	0	0	0
		9	0.32	0.259	0.255	0.155	0.182	0.293	0.194	0.287	0.2432	0.119114	0.501639	0.101	0.159357	0.323	0.30711	0.305	0.244
		9.3	0.166	0.127	0.185	0.155	0.187	0.138	0.169	0.118	0.1712	0.344875	0.0377049	0.076	0.0964912	0.084	0.11746	0.14	0.179
		10	0.003	0.007	0	0.013	0.029	0.006	0.008	0.012	0.0045	0.00831025	0.00983607	0.046	0.00438596	0.007	0.00323	0.007	0
		10.3	0	0	0	0	0	0	0	0	0	0	0	0	0	0	0	0	0
		11	0	0	0	0	0	0	0	0	0	0.00138504	0	0	0	0	0	0	0
		12	0	0	0	0	0	0	0	0	0	0	0	0.002	0	0	0	0	0
		TPOX
		5	0	0	0	0	0	0	0	0	0	0.00138504	0	0	0	0	0	0	0
		6	0	0	0	0	0	0	0	0	0	0.00138504	0	0.048	0.0891813	0	0	0	0
		7	0	0.002	0	0.005	0.003	0.003	0	0.004	0.0045	0	0	0.014	0.0175439	0	0	0	0
		8	0.269	0.409	0.495	0.425	0.458	0.352	0.427	0.358	0.4189	0.524931	0.537705	0.337	0.366959	0.292	0.2694	0.232	0.006
		9	0.159	0.125	0.13	0.1	0.071	0.145	0.153	0.189	0.1577	0.127424	0.134426	0.349	0.195906	0.146	0.15409	0.221	0.298
		9.3	0	0	0	0	0	0	0	0	0	0	0	0	0	0	0	0	0.125
		10	0.082	0.075	0.06	0.07	0.095	0.095	0.057	0.087	0.0541	0.0498615	0.0245902	0.083	0.0862573	0.084	0.10345	0.096	0
		11	0.464	0.359	0.285	0.365	0.361	0.375	0.347	0.335	0.3288	0.252078	0.27377	0.135	0.216374	0.446	0.43211	0.415	0.083
		12	0.022	0.028	0.025	0.035	0.011	0.027	0.016	0.024	0.036	0.0415512	0.0295082	0.03	0.0263158	0.03	0.03772	0.029	0.464
		13	0.004	0.002	0.005	0	0	0.003	0	0.004	0	0.00138504	0	0.005	0.00146199	0	0	0.007	0.024
		14	0	0	0	0	0	0	0	0	0	0	0	0	0	0	0.00323	0	0
		15	0	0	0	0	0.003	0	0	0	0	0	0	0	0	0	0	0	0
		17	0	0	0	0	0	0	0	0	0	0	0	0	0	0	0	0	0
		VWA
		7	0	0	0	0	0	0	0	0	0	0	0	0	0	0	0	0	0
		8	0	0	0	0	0	0	0	0	0	0	0	0	0	0	0	0	0
		9	0	0	0	0	0	0	0	0	0	0	0	0	0	0	0	0	0
		9.3	0	0	0	0	0	0	0	0	0	0	0	0	0	0	0	0	0
		10	0.002	0.001	0	0	0	0	0	0	0	0	0	0	0	0	0	0	0
		11	0	0	0	0	0	0	0	0	0	0	0	0	0.00292398	0	0	0	0
		12	0	0	0	0	0	0	0	0	0.0045	0.00138504	0	0	0.00146199	0.007	0.00108	0	0
		13	0.002	0.008	0	0.005	0	0	0	0	0	0.00138504	0.00490196	0.014	0.00877193	0.023	0.00216	0	0
		14	0.27	0.106	0.055	0.13	0.166	0.108	0.202	0.153	0.1306	0.0927978	0.235294	0.099	0.0804094	0.146	0.12392	0.176	0.113
		15	0.07	0.097	0.12	0.115	0.142	0.095	0.081	0.071	0.027	0.105263	0.0375817	0.08	0.19152	0.069	0.10453	0.114	0.077
		15.2	0	0	0	0.005	0.026	0.002	0	0	0	0	0	0	0	0	0	0	0
		16	0.251	0.249	0.24	0.218	0.161	0.224	0.202	0.173	0.2523	0.200831	0.151961	0.349	0.25	0.176	0.24677	0.206	0.214
		16.2	0	0	0	0	0	0.001	0	0	0	0	0	0	0	0	0	0	0
		17	0.183	0.275	0.3	0.283	0.261	0.258	0.282	0.256	0.2793	0.283934	0.261438	0.193	0.23538	0.307	0.24353	0.257	0.286
		17.2	0	0	0	0	0	0.001	0	0	0	0	0	0	0	0	0	0	0
		18	0.164	0.169	0.2	0.163	0.158	0.204	0.132	0.205	0.1982	0.202216	0.22549	0.124	0.149123	0.176	0.17241	0.132	0.226
		18.2	0	0	0	0	0.005	0.001	0	0	0	0	0	0	0	0	0	0	0
		19	0.037	0.079	0.055	0.073	0.071	0.092	0.073	0.13	0.0631	0.103878	0.0686275	0.099	0.0628655	0	0.08728	0.099	0.077
		20	0.017	0.014	0.025	0.008	0.011	0.013	0.008	0.012	0.045	0.00692521	0.0147059	0.034	0.0160819	0	0.01832	0.015	0.006
		21	0.003	0.002	0.005	0.003	0	0.001	0.01	0	0	0.00138504	0	0.009	0.00146199	0	0	0	0
		22	0.001	0	0	0	0	0	0	0	0	0	0	0	0	0	0	0	0
		24	0	0	0	0	0	0	0	0	0	0	0	0	0	0	0	0	0
