# Supplementary material for: Population genetic portrait of Pakistani Lahore-Christians based on 32 STR loci
Source: Sci Rep. 2020 Nov 3;10:18960. doi: 10.1038/s41598-020-76016-2 (PMC7609739; doi:10.1038/s41598-020-76016-2)
Supplement: Supplementary file 3 — Supplementary Information 3. [file 41598_2020_76016_MOESM3_ESM.xlsx]

## Sheet: Sheet1
Title		Population genetic portrait of Pakistani Lahore-Christians based on 32 STR loci
Authors		Aqsa Rubab1, Muhammad Shafique1*, Faqeeha Javed1, Samia Saleem1, Fatima Tuz Zahra2, Dennis McNevin3, Ahmad Ali Shahid1
Affiliations		1 Forensic DNA Typing Laboratory, Centre of Excellence in Molecular Biology, University of the Punjab Lahore Pakistan-53700.
		2 School of Biomedical Sciences, The University of Hong Kong, Hong Kong.
		3 Centre for Forensic Science, University of Technology Sydney, Australia.
Supplementary Table 2: Allele frequencies of 15 autosomal STRs in the Christian population of Lahore, Pakistan (n=500)
Allele	D8S1179	D21S11	D7S820	CSF1PO	D3S1358	TH01	D13S317	D16S539	D2S1338	D19S433	vWA	TPOX	D18S51	D5S818	FGA
6	-	-	-	-	-	0.26	-	-	-	-	-	-	-	-	-
7	-	-	0.027	-	-	0.149	0.002	-	-	-	-	-	0.001	0.001	-
8	0.004	-	0.238	-	-	0.102	0.211	0.056	-	-	-	0.269	-	-	-
9	0.003	-	0.033	0.014	-	0.32	0.12	0.072	-	0.02	-	0.159	-	0.032	-
9.1	-	-	0.043	-	-	-	-	-	-	-	-	-	-	-	-
9.3	-	-	-	-	-	0.166	-	-	-	-	-	-	-	-	-
10	0.159	-	0.263	0.18	-	0.003	0.039	0.11	-	-	0.002	0.082	0.007	0.11	-
11	0.097	-	0.21	0.417	-	-	0.229	0.437	-	0.001	-	0.464	0.014	0.336	-
12	0.064	-	0.154	0.332	-	-	0.303	0.189	-	0.055	-	0.022	0.058	0.347	-
12.2	-	-	-	-	-	-	-	-	-	0.014	-	-	-	-	-
13	0.185	-	0.029	0.047	-	-	0.09	0.122	-	0.38	0.002	0.004	0.072	0.167	-
13.2	-	-	-	-	-	-	-	-	-	0.015	-	-	-	-	-
14	0.196	-	0.003	0.01	0.039	-	0.005	0.014	-	0.21	0.27	-	0.369	0.007	-
14.2	-	-	-	-	-	-	-	-	-	0.075	-	-	-	-	-
15	0.215	-	-	-	0.248	-	0.001	-	0.001	0.098	0.07	-	0.147	-	-
15.2	-	-	-	-	-	-	-	-	-	0.084	-	-	-	-	-
16	0.058	-	-	-	0.336	-	-	-	-	0.03	0.251	-	0.138	-	-
16.2	-	-	-	-	-	-	-	-	-	0.014	-	-	-	-	-
17	0.019	-	-	-	0.269	-	-	-	0.073	0.002	0.183	-	0.04	-	-
17.2	-	-	-	-	-	-	-	-	-	0.002	-	-	-	-	-
18	-	-	-	-	0.101	-	-	-	0.258	-	0.164	-	0.036	-	0.007
19	-	-	-	-	0.006	-	-	-	0.17	-	0.037	-	0.035	-	0.055
20	-	-	-	-	0.001	-	-	-	0.082	-	0.017	-	0.06	-	0.094
20.2	-	-	-	-	-	-	-	-	-	-	-	-	-	-	0.001
21	-	-	-	-	-	-	-	-	0.018	-	0.003	-	0.014	-	0.172
21.2	-	-	-	-	-	-	-	-	-	-	-	-	-	-	0.003
22	-	-	-	-	-	-	-	-	0.049	-	0.001	-	0.006	-	0.186
23	-	-	-	-	-	-	-	-	0.133	-	-	-	0.002	-	0.139
23.2	-	-	-	-	-	-	-	-	-	-	-	-	-	-	0.001
24	-	-	-	-	-	-	-	-	0.131	-	-	-	0.001	-	0.192
25	-	-	-	-	-	-	-	-	0.073	-	-	-	-	-	0.087
26	-	-	-	-	-	-	-	-	0.011	-	-	-	-	-	0.055
27	-	0.001	-	-	-	-	-	-	0.001	-	-	-	-	-	0.008
28	-	0.08	-	-	-	-	-	-	-	-	-	-	-	-	-
28.2	-	0.001	-	-	-	-	-	-	-	-	-	-	-	-	-
29	-	0.175	-	-	-	-	-	-	-	-	-	-	-	-	-
30	-	0.14	-	-	-	-	-	-	-	-	-	-	-	-	-
30.2	-	0.038	-	-	-	-	-	-	-	-	-	-	-	-	-
31	-	0.05	-	-	-	-	-	-	-	-	-	-	-	-	-
31.2	-	0.147	-	-	-	-	-	-	-	-	-	-	-	-	-
32	-	0.001	-	-	-	-	-	-	-	-	-	-	-	-	-
32.2	-	0.325	-	-	-	-	-	-	-	-	-	-	-	-	-
33.1	-	0.001	-	-	-	-	-	-	-	-	-	-	-	-	-
33.2	-	0.034	-	-	-	-	-	-	-	-	-	-	-	-	-
34.2	-	0.005	-	-	-	-	-	-	-	-	-	-	-	-	-
35.2	-	0.002	-	-	-	-	-	-	-	-	-	-	-	-	-
