# Supplementary material for: Population genetic portrait of Pakistani Lahore-Christians based on 32 STR loci
Source: Sci Rep. 2020 Nov 3;10:18960. doi: 10.1038/s41598-020-76016-2 (PMC7609739; doi:10.1038/s41598-020-76016-2)
Supplement: Supplementary file 4 — Supplementary Information 4. [file 41598_2020_76016_MOESM4_ESM.xlsx]

## Sheet: Sheet1
Title		Population genetic portrait of Christians residing in Lahore, Pakistan, using 15 autosomal and 17 Y-STR loci
Authors		Aqsa Rubab1, Muhammad Shafique1*, Ahmad Ali Shahid1, Faqeeha Javed1, Samia Saleem1, Fatima Tuz Zahra2, Dennis McNevin3
Affiliations		1 Forensic DNA Typing Laboratory, Centre of Excellence in Molecular Biology, University of the Punjab Lahore Pakistan-53700.
		2 School of Biomedical Sciences, The University of Hong Kong, Hong Kong.
		3 Centre for Forensic Science, University of Technology Sydney, Australia.
Supplementary Table 3: Most common alleles (MCA), least common alleles (LCA) and uncommon alleles (UCA), with frequencies.
Locus	MCA	Frequency	LCA	Frequency	UCA	Frequency
D8S1179	15	0.215	9	0.003	-	-
D21S11	32.2	0.325	27	0.001	33.1	0.001
D21S11	-	-	28.2	0.001	-	-
D21S11	-	-	32	0.001	-	-
D21S11	-	-	33.1	0.001	35.2	0.002
D7S820	10	0.263	14	0.003	9.1	0.043
CSF1PO	11	0.417	14	0.01	-	-
D3S1358	16	0.336	20	0.001	-	-
TH01	9	0.32	10	0.003	-	-
D13S317	12	0.303	15	0.001	-	-
D16S539	11	0.437	14	0.014	-	-
D2S1338	18	0.258	15, 27	0.001	-	-
D19S433	13	0.38	11	0.001	-	-
vWA	14	0.27	22	0.001	22	0.001
TPOX	11	0.464	13	0.004	-	-
D18S51	14	0.369	7,24	0.001	7	0.001
D5S818	12	0.347	7	0.001	-	-
FGA	24	0.192	20.2,23.2	0.001	-	-
