# Supplementary material for: Population genetic portrait of Pakistani Lahore-Christians based on 32 STR loci
Source: Sci Rep. 2020 Nov 3;10:18960. doi: 10.1038/s41598-020-76016-2 (PMC7609739; doi:10.1038/s41598-020-76016-2)
Supplement: Supplementary file 5 — Supplementary Information 5. [file 41598_2020_76016_MOESM5_ESM.xlsx]

## Sheet: Sheet1
Title		Population genetic portrait of Pakistani Lahore-Christians based on 32 STR loci
Authors		Aqsa Rubab1, Muhammad Shafique1*, Faqeeha Javed1, Samia Saleem1, Fatima Tuz Zahra2, Dennis McNevin3, Ahmad Ali Shahid1
Affiliations		1 Forensic DNA Typing Laboratory, Centre of Excellence in Molecular Biology, University of the Punjab Lahore Pakistan-53700.
		2 School of Biomedical Sciences, The University of Hong Kong, Hong Kong.
		3 Centre for Forensic Science, University of Technology Sydney, Australia.
Supplementary Table 4: Exact test p-values for population differentiation of the Christian population vs referenced populations.
Christian vs	D8S1179	D21S11	D7S820	CSF1PO	D3S1358	TH01	D13S317	D16S539	D2S1338	D19S433	vWA	TPOX	D18S51	D5S818	FGA
Punjabi	0.00148	0.59286	0	0.21664	0.16335	0.0019	0	0.00012	0	0	0.05493	0.0163	0	0.0002	0
Sindhi	0	0	0.01035	0.1966	0.44279	0.01971	0.06484	0.26121	0.02676	0.00803	0.16778	0.10497	7e-05	0.00025	0.06824
Balochi	0	0.10502	0	0.09972	0.10421	0	0.0203	0	0.0022	0	0.05628	0	0	0.00059	0.00019
Yousafzai	0.0059	0.18801	0	0	0	0	0.06648	0	0	0	0	0.00015	0	0	0
Central India	0	0.57891	0	0.09729	0.32323	0.0041	0	0	0.00085	0	0.00189	0.52568	0	0.02885	0
Tamil	0.06367	0.54175	0.29405	0.00913	0.62258	0.45817	0.00168	0.00309	0.58619	0.00244	0.07901	0.59436	0.02238	0.40417	0.06413
Balmiki	0.55563	0.74564	0.2469	0.00808	0.13692	0.57164	0.25684	0.83532	0.76287	0.06766	0.99214	0.088	0.3332	0.2958	0.7222
Karnataka	0.74372	0.00632	0.38611	0.10386	0.22075	0.4033	0.24538	0.21407	0	0	0.06766	0.95099	0.38111	0.88626	0.40734
Kerala	0.01	0.01213	0.00441	0.02019	0.11428	0.02894	0.00587	0.01242	0.0154	0.16172	0.0154	0.33888	0.0075	0.24655	0.04143
Kashmir	0.23999	0	0	0.0803	7e-05	0.05681	0	0	0.00012	0	0	0	1e-05	0.20967	0
Bangladeshi	0.06473	0.08615	0.07561	0.59052	0.59588	0.01918	0.00336	0.266	0.02803	0	0.01791	0.06378	4e-05	0.07711	0.04144
Nepal	0.00011	0.08112	0.06052	0.64005	0.39395	0	0.00038	0.02759	0.22815	0	0.60982	0.15784	0.00466	0.01706	0.59123
Caucasians	0.00934	0.06514	0	0	0	0	0	0	0	0	0.04127	0	0	0	0
Mongol	0	0	0	0	7e-05	0	0	0	0	0	0	0	0	0	0
Uganda	0	0	0.00015	0	0.45817	0.20855	7e-05	0	0	0	0	0	0	0	0
African American	0	0	0	0	0.00084	0	0	0	0	0	0	0	0	0	0
Significant p-values after Bonferroni correction are in bold (p<0.0002).
